# Supplementary material for: Sphingosine 1 Phosphate (S1P) Receptor 1 Is Decreased in Human Lung Microvascular Endothelial Cells of Smokers and Mediates S1P Effect on Autophagy
Source: Cells. 2021 May 14;10(5):1200. doi: 10.3390/cells10051200 (PMC8156252; doi:10.3390/cells10051200)
Supplement: Supplementary file 1 [file cells-10-01200-s001.zip]

Archive with 1 entries (1 files):
- cells-1197867-SI.pdf
